# Supplementary material for: Association of Health Insurance Status with Outcomes of Sepsis in Adult Patients: A Retrospective Cohort Study
Source: Int J Environ Res Public Health. 2021 May 27;18(11):5777. doi: 10.3390/ijerph18115777 (PMC8198413; doi:10.3390/ijerph18115777)
Supplement: Supplementary file 1 [file ijerph-18-05777-s001.zip]

Archive with 1 entries (1 files):
- ijerph-1220363-supplementary.pdf
